# Supplementary material for: CELL5M: A geospatial database of agricultural indicators for Africa South of the Sahara
Source: F1000Res. 2016 Oct 10;5:2490. [Version 1] doi: 10.12688/f1000research.9682.1 (PMC5105882; doi:10.12688/f1000research.9682.1)
Supplement: Supplementary file 1 [file f1000research-5-10433-s0000.tgz]

Archive with 1 entries (1 files):
- aa980a86-9902-4ab0-bfd5-c6e3e303d17b.docx
